# Supplementary material for: Interrupted time series analysis using autoregressive integrated moving average (ARIMA) models: a guide for evaluating large-scale health interventions
Source: BMC Med Res Methodol. 2021 Mar 22;21:58. doi: 10.1186/s12874-021-01235-8 (PMC7986567; doi:10.1186/s12874-021-01235-8)
Supplement: Supplementary file 1 — Additional file 1. Data for reproducing results in this manuscript. [file 12874_2021_1235_MOESM1_ESM.csv]

month	dispensings
1-Jan-11	16831
1-Feb-11	17234
1-Mar-11	20546
1-Apr-11	19226
1-May-11	21136
1-Jun-11	20939
1-Jul-11	21103
1-Aug-11	22897
1-Sep-11	22162
1-Oct-11	22184
1-Nov-11	23108
1-Dec-11	25967
1-Jan-12	20123
1-Feb-12	21715
1-Mar-12	24497
1-Apr-12	21720
1-May-12	25053
1-Jun-12	23915
1-Jul-12	24972
1-Aug-12	26183
1-Sep-12	24163
1-Oct-12	26172
1-Nov-12	26642
1-Dec-12	29086
1-Jan-13	24002
1-Feb-13	24190
1-Mar-13	26052
1-Apr-13	26707
1-May-13	29077
1-Jun-13	26927
1-Jul-13	30300
1-Aug-13	29854
1-Sep-13	28824
1-Oct-13	31519
1-Nov-13	32084
1-Dec-13	33160
1-Jan-14	24827
1-Feb-14	23285
1-Mar-14	23884
1-Apr-14	21921
1-May-14	22715
1-Jun-14	19919
1-Jul-14	20560
1-Aug-14	18961
1-Sep-14	18780
1-Oct-14	17998
1-Nov-14	16624
1-Dec-14	18450
